# Supplementary material for: Discovery of Novel EGFR Inhibitor Targeting Wild-Type and Mutant Forms of EGFR: In Silico and In Vitro Study
Source: Molecules. 2023 Mar 28;28(7):3014. doi: 10.3390/molecules28073014 (PMC10096398; doi:10.3390/molecules28073014)
Supplement: Supplementary file 1 [file molecules-28-03014-s001.zip]

Archive with 2 entries (1 files):
- Supplementary/
- Supplementary/Electronic supplementary materials Molecules LAST.pdf
